# Supplementary material for: Promising Antiviral Activity of Agrimonia pilosa Phytochemicals against Severe Acute Respiratory Syndrome Coronavirus 2 Supported with In Vivo Mice Study
Source: Pharmaceuticals (Basel). 2021 Dec 16;14(12):1313. doi: 10.3390/ph14121313 (PMC8709118; doi:10.3390/ph14121313)
Supplement: Supplementary file 1 [file pharmaceuticals-14-01313-s001.zip]

Archive with 1 entries (1 files):
- pharmaceuticals-1469881-supplementary.pdf
